# Supplementary material for: Confinement Effects on the Magnetic Ionic Liquid 1-Ethyl-3-methylimidazolium Tetrachloroferrate(III)
Source: Molecules. 2022 Aug 30;27(17):5591. doi: 10.3390/molecules27175591 (PMC9458203; doi:10.3390/molecules27175591)
Supplement: Supplementary file 1 [file molecules-27-05591-s001.zip]

Archive with 1 entries (1 files):
- molecules-1847589-supplementary.pdf
